# Supplementary material for: Minimum effective dose of clemastine in a mouse model of preterm white matter injury
Source: Pediatr Res. 2024 Jun 28;96(4):933–41. doi: 10.1038/s41390-024-03326-w (PMC11502491; doi:10.1038/s41390-024-03326-w)
Supplement: Supplementary file 1 — Supplementary_Table_1 [file 41390_2024_3326_MOESM1_ESM.xlsx]

## Sheet: Sheet1
						Normality Test	Equal Variance Test
Figure	Age	Outcome Variable	Treatment Group	N (number animals)	slides/images per animal	Shapiro-Wilk	Brown-Forsythe	Spearman's Test	Primary Statistical Test Used	Pairwise Comparisons Test
Fig. 1	P14	MBP Intensity, striatum	Veh	8 Males/ 5 Females	1	passed	not applicable	passed	two-way ANOVA	Dunnett, comparison of all groups to Vehicle
			Clem - 0.5	5 Males/ 3 Females	1
			Clem - 2	10 Males/ 4 Females	1
			Clem - 7.5	15 Males/ 5 Females	1
			Clem - 10	3 Males/ 5 Females	1
			Norm	12 Males/ 6 Females	1
n/a	P14	CC1+ cell density, cortex	Veh	8 Males/ 5 Females	2	passed	not applicable	failed	see below	see below
			Clem - 0.5	5 Males/ 3 Females	2
			Clem - 2	10 Males/ 4 Females	2
			Clem - 7.5	15 Males/ 5 Females	2
			Clem - 10	3 Males/ 5 Females	2
			Norm	12 Males/ 6 Females	2
Supp. Fig. 1	P14	CC1+ cell density, cortex, log-transformed	see above	see above	see above	passed	not applicable	passed	two-way ANOVA	Dunnett, comparison of all groups to Vehicle
Fig. 2	P14	SOX10+ cell density, cortex	Veh	8 Males/ 5 Females	2	passed	not applicable	passed	two-way ANOVA	Dunnett, comparison of all groups to Vehicle
			Clem - 0.5	5 Males/ 3 Females	2
			Clem - 2	10 Males/ 4 Females	2
			Clem - 7.5	15 Males/ 5 Females	2
			Clem - 10	3 Males/ 5 Females	2
			Norm	12 Males/ 6 Females	2
Fig. 2	P14	CC1- out of SOX10+ cells, cortex	Veh	8 Males/ 5 Females	2	passed	not applicable	passed	two-way ANOVA	Dunnett, comparison of all groups to Vehicle
			Clem - 0.5	5 Males/ 3 Females	2
			Clem - 2	10 Males/ 4 Females	2
			Clem - 7.5	15 Males/ 5 Females	2
			Clem - 10	3 Males/ 5 Females	2
			Norm	12 Males/ 6 Females	2
Supp. Fig. 1	P14	Corpus callosum area	Veh	7	1	passed	passed	not applicable	one-way ANOVA	Dunnett, comparison of all groups to Vehicle
			Clem - 0.5	4	1	passed
			Clem - 2	5	1	passed
			Clem - 7.5	8	1	passed
			Clem - 10	6	1	passed
			Norm	4	1	passed
Supp. Fig. 3	P14	Cleaved Caspase 3+ cell density, brain	Veh	3	2	passed	passed	not applicable	one-way ANOVA	Tukey
			Clem - 7.5	3	2	passed
			Norm	3	2	passed
Supp. Fig. 3	P14	Cleaved Caspase 3+/OLIG2+ cell density, brain	Veh	3	2	passed	passed	not applicable	one-way ANOVA	Tukey
			Clem - 7.5	3	2	passed
			Norm	3	2	passed
Supp. Fig. 2	P14	PDGFRa+ cell density, optic nerve	Veh	3	8-10	passed	failed	not applicable	Brown-Forsythe and Welch ANOVA	Dunn's
			Clem - 7.5	3	8-10	passed
			Norm	3	8-10	passed
Fig. 3	P14	MBP intensity, optic nerve	Veh	3	7-10	passed	passed	not applicable	one-way ANOVA	Tukey
			Clem - 7.5	3	7-10	passed
			Norm	3	7-10	passed
Fig. 3	P14	CC1+ out of SOX10+ cells, optic nerve	Veh	3	8-10	passed	passed	not applicable	one-way ANOVA	Tukey
			Clem - 7.5	3	8-10	passed
			Norm	3	8-10	passed
Fig. 3	P14	SOX10+ cell density, optic nerve	Veh	3	8-10	failed	passed	not applicable	Kruskal-Wallis	Dunn's
			Clem - 7.5	3	8-10	passed
			Norm	3	8-10	failed
Fig. 3	P14	node density, optic nerve	Veh	3	7-9	passed	passed	not applicable	one-way ANOVA	Tukey
			Clem - 7.5	3	7-9	passed
			Norm	3	7-9	passed
Fig. 4	P14	g-ratio analysis, optic nerve	Veh	3	5-8	passed	failed	not applicable	Kruskal-Wallis	Dunn's
			Clem - 7.5	3	5-8	failed
			Norm	3	5-8	failed
Fig. 4	P14	g-ratio analysis, corpus callosum	Veh	6	5-10	failed	failed	not applicable	Kruskal-Wallis	Dunn's
			Clem - 7.5	6	5-10	failed
			Norm	6	5-10	failed
Supp. Fig. 4	10 weeks	PDGFRa+ cell density, optic nerve	Veh	4	6-10	passed	failed	not applicable	Kruskal-Wallis	Dunn's
			Clem - 7.5	4	6-10	failed
			Norm	4	6-10	passed
Supp. Fig. 4	10 weeks	MBP intensity, optic nerve	Veh	3	7-10	passed	passed	not applicable	one-way ANOVA	Tukey
			Clem - 7.5	3	7-10	passed
			Norm	3	7-10	passed
Fig. 5	10 weeks	node density, optic nerve	Veh	3	5	passed	passed	not applicable	one-way ANOVA	Tukey
			Clem - 7.5	3	5	passed
			Norm	3	5	passed
Fig. 5	10 weeks	SOX10+ cell density, optic nerve	Veh	3	10	failed	passed	not applicable	Kruskal-Wallis	Dunn's
			Clem - 7.5	3	10	passed
			Norm	3	10	failed
Supp. Fig. 4	10 weeks	neurofilament intensity, optic nerve	Veh	3	5	passed	passed	not applicable	Kruskal-Wallis	Dunn's
			Clem - 7.5	3	5	passed
			Norm	3	5	failed
Fig. 5	10 weeks	Corpus callosum area	Veh	6	1	passed	passed	not applicable	one-way ANOVA	Tukey
			Clem - 7.5	5	1	passed
			Norm	6	1	passed
Supp. Fig. 4	10 weeks	SOX10+ cell density, cortex	Veh	3	2	failed	passed	not applicable	Kruskal-Wallis	Dunn's
			Clem - 7.5	3	2	passed
			Norm	3	2	passed
Supp. Fig. 4	10 weeks	Neurofilament intensity, cortex	Veh	5	1	passed	passed	not applicable	Kruskal-Wallis	Dunn's
			Clem - 7.5	4	1	passed
			Norm	4	1	failed
Fig. 5	10 weeks	MBP intensity, striatum	Veh	6	1	passed	passed	not applicable	one-way ANOVA	Tukey
			Clem - 7.5	4	1	passed
			Norm	4	1	passed
